# Supplementary material for: Identification of Source of Brucella suis Infection in Human by Whole-Genome Sequencing, United States and Tonga
Source: Emerg Infect Dis. 2016 Jan;22(1):79–82. doi: 10.3201/eid2201.150843 (PMC4696693; doi:10.3201/eid2201.150843)
Supplement: Supplementary file 2 — Technical Appendix 2. Divergent single-nucleotide polymorphism of closely related isolates from persons the United States and Tonga. [file 15-0843-Techapp-s2.xlsx]

## Sheet: Group-9.organizedTable
Article DOI: http://dx.doi.org/10.3201/eid2201.150843
Identification of the Source of Brucella suis Infection of a Human by Using Whole Genome Sequencing, United States and Tonga
Technical Appendix 2
Technical Appendix 2 Table. Whole genome SNP table identifying source of a Brucella suis infection of a human, United States and Tonga*
Reference position	chrom2-1368817	chrom2-1477414	chrom1-245028	chrom1-436055	chrom1-794764	chrom1-84106	chrom2-145556	chrom2-1473704	chrom2-1891471	chrom2-640552	chrom2-851227	chrom2-934581	chrom1-1013583	chrom1-365485	chrom2-1078381	chrom2-1421512	chrom2-1470749	chrom2-1606342	chrom2-1614358	chrom2-1894024	chrom2-292414	chrom2-375668	chrom2-736099	chrom1-534542*	chrom1-1067359	chrom1-800474	chrom1-1002815	chrom1-16405	chrom1-230941	chrom1-286410	chrom1-342641	chrom1-948140	chrom2-1388232	chrom2-1616299	chrom2-994243	chrom1-531838*	chrom1-162829	chrom1-388552	chrom1-509118	chrom1-518065	chrom1-532595	chrom1-579895	chrom2-114933	chrom2-1884198	chrom1-1041254	chrom1-1183517	chrom1-845078	chrom1-857266	chrom2-1250391
Reference call	C	G	G	G	G	C	G	G	G	G	T	G	G	C	A	G	T	G	T	G	G	C	C	G	C	C	C	C	C	A	G	C	C	A	T	C	A	C	C	C	A	G	C	C	A	G	G	C	G
79-0349NZ_Tonga_HU	G	T	G	G	G	C	G	G	G	G	T	G	G	C	A	G	T	G	T	G	G	C	C	G	C	C	C	C	C	A	G	C	C	A	T	C	A	C	C	C	A	G	C	C	A	G	G	C	G
07-1318NZ_Tonga_HU	C	G	A	T	A	T	A	A	A	A	C	A	G	C	A	G	T	G	T	G	G	C	C	G	C	C	C	C	C	A	G	C	C	A	T	C	A	C	C	C	A	G	C	C	A	G	G	C	G
13-908NZ_Tonga_HU	C	G	G	G	G	C	G	G	G	G	T	G	T	T	C	A	C	A	C	A	T	T	T	G	C	C	C	C	C	A	G	C	C	A	T	C	A	C	C	C	A	G	C	C	A	G	G	C	G
78-1616NZ_Tonga_HU	C	G	G	G	G	C	G	G	G	G	T	G	G	C	A	G	T	G	T	G	G	C	C	A	T	A	C	C	C	A	G	C	C	A	T	C	A	C	C	C	A	G	C	C	A	G	G	C	G
08-583NZ_Tonga_HU	C	G	G	G	G	C	G	G	G	G	T	G	G	C	A	G	T	G	T	G	G	C	C	A	C	C	T	T	T	G	A	T	T	G	C	C	A	C	C	C	A	G	C	C	A	G	G	C	G
07-1559NZ_Tonga_HU	C	G	G	G	G	C	G	G	G	G	T	G	G	C	A	G	T	G	T	G	G	C	C	G	C	C	C	C	C	A	G	C	C	A	T	T	G	T	A	T	C	A	T	T	A	G	G	C	G
08-924NZ_Tonga_HU	C	G	G	G	G	C	G	G	G	G	T	G	G	C	A	G	T	G	T	G	G	C	C	G	C	C	C	C	C	A	G	C	C	A	T	T	A	C	C	C	A	G	C	C	G	A	A	T	A
B13-0219_USA_OR_HU	C	G	G	G	G	C	G	G	G	G	T	G	G	C	A	G	T	G	T	G	G	C	C	G	C	C	C	C	C	A	G	C	C	A	T	T	A	C	C	C	A	G	C	C	G	A	A	T	A
*SNP, single nucleotide protein. †Common ancestors or internal nodes in the phylogenetic tree. Parsimonious informative SNP differences between the B. suis isolates recovered from patients in Tonga, New Zealand, and an isolate recovered from a patient in Oregon, United States. Sequences were aligned to the reference B. suis 1330, with the chromosomal position information listed in the top column.…
[truncated: 15 more columns]
